# Supplementary material for: AIF, CK5/6, and CK20 in Bladder Urothelial Carcinoma: A Cross-Sectional Immunohistochemical Study of Grade and Stage Associations
Source: J Clin Med. 2026 Jun 17;15(12):4693. doi: 10.3390/jcm15124693 (PMC13301358; doi:10.3390/jcm15124693)
Supplement: Supplementary file 1 [file jcm-15-04693-s001.zip › dataset.xlsx]

## Sheet: Base
No.	Biopsy	Sex	Age	Recurrence	Histological type	Stage	Grade	Lymphovascular invasion	CK 5/6	CK5/6%	CK5/6 skore	CK20	CK20%	CK20 skore	AIF	AIF%	AIF skore	BCG	Epirubicin
1	24/1724	0	60	0	6	2	4	1	1	2	2	2	35	70	2	70	140
2	24/0175	1	61	0		0	2	0	2	25	50	2.5	85	212.5	1	50	50
3	24/0058	1	51	0	6	2	4	0	0	0	0	0	0	0	1	1	1	0	1
4	24/4677	1	51	1	6	2	3	1	1	5	5	0	0	0	0.75	50	37.5
5	22/4281	1	58	0	6	1	4	0	2	1	2	2	20	40	2	50	100
6	24/4994	0	80	0	5	0	4	0	0	0	0	2	70	140	1	30	30
7	22/3679	0	72	0	5	0	4	0	3	80	240	1	30	30			0
8	23/5684	0	75	0	6	2	4	1	1	10	10	2	75	150	1	80	80	0	1
9	23/5731	0	75	1	6	2	4	1	1	5	5	2	75	150	1	80	80
10	23/0130	1	83	0	4	0	1	0	2	5	10	2	80	160	2	80	160	0	1
11	24/5290	1	84	1	6	1	3	0	3	1	3	2	75	150	1	60	60
12	23/4468	0	39	0	4	0	1	0	0	0	0	2	2	4
13	22/4603	0	73	0	4	0	1	0	2	30	60	3	45	135			0
14	24/0055	0	77	0	6	1	2	0	1	30	30	2	80	160	1	90	90	0	1
15	24/5843	0	77	1	4	0	1	0	3	30	90	2.5	30	75	1	80	80
16	23/1861	0	70	0	4	0	2	0	2	2	4	2	40	80	1	100	100
17	24/3027	0	61	0	4	0	1	0	2	100	200	2	50	100	1	100	100	0	1
18	24/4735	0	61	1	4	0	1	0	2	20	40	2	20	40	1.5	50	75
19	23/0755	0	62	0	6	2	4	1	0	0	0	3	85	255	2	50	100
20	23/3112	0	81	0	6	1	4	0	2	5	10	2	50	100	2	100	200
21	23/2074	1	63	0	4	0	1	0	2	5	10	2	40	80	1	30	30
22	23/5302	0	70	0	6	2	4	1	1	80	80	0	0	0			0
23	25/0447	0	82	0	6	2	4	1	0	0	0	3	80	240	1	20	20
24	24/2509	0	70	0		1	4	1	1	1	1	2.5	100	250	1	70	70	0	0
25	24/3075	0	70	1	6	2	4	0	0	0	0	3	70	210	2	70	140
26	24/1941	1	57	0	4	0	2	0	1	30	30	0	0	0	1	50	50
27	23/1424	0	66	0	4	0	2	0	3	10	30	1	50	50	2	5	10
28	23/5670	0	61	0	4	0	2	0	2	100	200	2	80	160	1	90	90	0	0
29	24/3995	0	62	1	4	0	1	0	1	10	10	1	20	20	1	80	80
30	24/5071	0	78	0	6	1	4	0	2	20	40	1	5	5	1	90	90
31	23/3881	0	79	0	6	1	4	0	0	0	0	2	80	160	2	80	160
32	24/3396	0	71	0	6	1	4	0	1	70	70	2	60	120	1	30	30
33	22/5250	0	66	0	4	0	1	0	1	20	20	3	5	15	1	5	5
34	24/4921	0	72	0	4	0	2	0	2	15	30	3	85	255	1	50	50
35	23/1392	0	70	0	6	1	4	0	0	0	0	2	10	20	2	30	60
36	23/5018	0	51	0	4	0	1	0	0	0	0	2	70	140	2	90	180
37	23/4002	0	68	0	4	0	2	0	2	5	10	2	5	10	1	100	100
38	23/3866	0	49	0	6	1	4	1	1	1	1	2	70	140			0
39	24/1639	0	69	0	4	0	2	0	1	20	20	2	1	2	1	25	25
40	22/4578	0	72	0	6	1	2	0	3	5	15	3	50	150	2	70	140
41	24/5640	0	67	0	5	0	3	0	0	0	0	2.5	75	187	2	40	80
42	24/3863	0	73	0	6	1	4	1	1	10	10	3	40	120	2	90	180
43	23/1079	0	69	0	6	2	4	1	1	50	50			0	2	80	160
44	24/3076	1	66	0	6	2	2	1	2	80	160	0	0	0	2	100	200
45	24/5747	1	67	0	4	0	1	0	1	80	80	3	15	45	1.5	50	75
46	24/1586	0	92	0		2	2	0	0	0	0	3	100	300	1.5	30	45
47	24/2189	0	52	0	4	0	2	0	2	100	200	3	20	60	1	70	70
48	23/3279	0	74	0	4	0	1	0	0	0	0	3	80	240	2	30	60
49	23/3646	1	67	0	5	0	3	0	2	20	40	0	0	0	2	100	200	0	0
50	23/4544	1	67	1	4	0	2	0	2	30	60	2	20	40	2	50	100
51	24/2285	0	72	0	5	0	3	0	2	5	10	3	50	150	2	80	160
52	24/3712	1	80	0	4	0	2	0	2	70	140	3	70	210	2	100	200
53	24/4972	0	79	0	6	1	3	0	1	5	5	2	90	180	1	90	90
54	23/3275	0	75	0	5	0	4	0	2	3	6	2	40	80	2	90	180
55	23/0574	0	68	0	5	0	3	0	0	0	0	2.5	95	237.5	1	20	20
56	24/5342	0	51	0	6	1	4	0	1	20	20	1	40	40	1	10	10
57	23/2051	0	53	0	4	0	1	0	1	20	20	2	70	140	2	50	100
58	23/3989	0	76	0	4	0	1	0	1	5	5	2	100	200	1	10	10
59	23/1529	1	78	0	4	0	2	0	2	50	100	2	5	10	2	10	20
60	23/1273	0	83	0	4	0	2	0	2	35	70	3	60	180	2	30	60
61	24/1043	0	89	0	6	2	4	1	1	10	10	2	5	10			0
62	23/4140	1	64	0	5	0	3	0	2	40	80	2	5	10			0
63	22/5218	0	85	0		2	1	1	0	0	0	1	5	5	1	20	20	0	0
64	23/0812	0	86	1	6	2	3	1	2	5	10	1	5	5	2	40	80
65	24/0435	1	66	0	4	0	1	0	1	40	40	2	60	120	1	10	10
66	23/5212	0	69	0	4	0	1	0	2	80	160	2	60	120	2	30	60
67	23/5822	0	76	0	6	2	4	1	0	0	0	0	0	0			0
68	23/1596	0	80	0	6	3	3	1	2	70	140	0	0	0	2	70	140	0	0
69	23/4051	0	80	1	6	3	4	1	2	75	150	0	0	0	2	20	40
70	24/1611	0	40	0	4	0	1	0	1	50	50	1	1	1	1	40	40
71	24/3548	0	79	0	4	0	2	0	1	5	5	0	0	0	1	80	80
72	24/5374	0	72	0	6	2	3	0	2	1	2	3	85	255	2.5	80	200
73	23/0394	0	75	0	6	2	4	1	0	0	0	3	70	210	1	80	80
74	25/0276	1	73	0	4	0	1	0	1	30	15	0.5	20	10	1	20	20
75	23/0026	1	70	0	4	0	1	0	1	10	10	3	50	150	2	20	40	0	1
76	23/4074	1	70	1	4	0	2	0	2	90	180	2	100	200	1	100	100
77	22/3759	1	75	0	4	0	1	0	2		0	3	50	150	2	40	80
78	24/1860	0	67	0	5	0	4	0	2	5	10	3	100	300	2	70	140
79	23/3366	0	85	0	6	2	2	1	2	80	160	1	50	50	1	5	5	0	0
80	24/0064	0	86	1	6	2	4	1	1	80	80	0	0	0	1	30	30
81	22/4663	0	84	0	4	0	2	0	3	60	180	1	50	50	2	80	160
82	24/1274	0	57	0		1	4	0	1	80	80	0	0	0			0
83	24/1861	1	78	0	6	1	4	1	1	5	5	1.5	70	105	1	70	70
84	24/3409	0	88	0	6	1	4	0	0	0	0	1	10	10	2.5	80	200
85	23/3351	0	65	0	4	0	1	0	2	10	20	3	50	150	2	20	40
86	24/2035	0	80	0	6	1	4	0	0	0	0	3	80	240	2	90	180
87	24/3994	1	46	0	4	0	2	0	1	5	5	0	0	0	1	70	70
88	23/4857	1	60	0	6	4	4	1	2	5	10	2	30	60	2	95	190
89	24/5786	1	85	0	6	1	2	0	1	2	2	2	60	120	1	5	5
90	23/2640	0	79	0	4	0	1	1	3	30	90	0	0	0	1	50	50
91	23/2750	0	73	0	4	0	1	0	0	0	0	3	50	150	1	70	70
92	23/4862	0	68	0	5	0	4	0	0	0	0	1	30	30			0
93	24/3902	0	52	0		1	1	0	1	20	20	1	10	10	1	70	70
94	25/0524	0	47	0	4	0	1	0	1	30	30	2	50	100	1	10	10
95	24/1320	0	55	0	4	0	1	0	1	15	15	1	5	5	1	100	100
96	23/0529	0	75	0	6	2	4	1	2	100	200	0	0	0	1	70	70
97	24/3481	0	61	0	6	1	4	0	1	5	5	1.5	50	75	1.5	80	120	1	0
98	24/4174	0	61	1	5	0	4	0	2	20	40	2	30	60	2	50	100
99	25/0275	0	62	1		1	4	0	0	0	0	1.5	50	75	1	10	10
100	22/4798	1	57	0	4	0	1	0	2	10	20	1	10	10	1	80	80	0	0
101	23/4543	1	58	1	4	0	1	0	0	0	0	0	0	0	1	80	80		1
102	24/2409	1	59	1	4	0	1	0	1	80	80	0	0	0	1	75	75
103	24/3744	1	59	1	4	0	1	0	1	80	80	0	0	0	1	75	75
104	25/0101	1	60	1	4	0	1	0	1	0	0	0	0	0	1	80	80
105	23/3041	0	69	0	6	1	4	1	0	0	0	3	30	90	2	40	80
106	24/1940	0	71	0		1	4	1	1	2	2	1.5	50	75	1	70	70
107	23/0040	0	74	0	4	0	1	0	2	20	40	2	50	100	1	40	40
108	23/4789	0	65	0	4	0	1	0	0	0	0	3		0	1	70	70
109	23/2716	0	76	0	5	0	4	0	1	10	10	3	70	210	2	80	160	0	0
110	24/0156	0	77	1	5	0	3	0	2	20	40	2	70	140	1	80	80
111	25/0208	0	75	0	6	2	1	0	0	0	0	3	60	180	1	90	90
112	24/5428	0	63	0	4	0	2	0	1	30	30	1	30	30	1	80	80
113	22/5247	0	61	0	5	0	4	0	2	50	100	3	70	210			0	0	1
114	23/4732	0	62	1	6	2	4	1	2	50	100	3	80	240			0
115	22/3712	0	78	0	6	2	4	1	2	70	140		60	0	1.5	70	105
116	24/3624	0	72	0	4	0	2	0	2	20	40	0	0	0	2	70	140
117	23/0265	0	74	0	4	0	1	0	0	0	0	0	0	0	1	70	70
118	23/3987	0	72	0	4	0	2	0	1	30	30	3	1	3			0
119	24/0004	1	69	0	6	1	4	0	0	0	0	2	50	100	2	80	160
120	24/5215	1	69	0	4	0	1	0	1	5	5	1	1	1	1	5	5
121	24/1357	1	83	0	4	0	1	0	1	5	5	2	1	2	2	30	60
122	24/0496	0	84	0	6	2	3	1	2	60	120	0	0	0	2	20	40
123	24/2672	0	76	0	4	0	1	0	2	30	60	2	70	140	1	80	80
124	23/3274	0	72	0	4	0	1	0	2	20	40	3	80	240	1	100	100
125	24/5574	1	70	0	4	0	1	0	1	50	50	3	20	60	1	20	20
126	24/0267	0	82	0	6	2	4	1	0	0	0	2	70	140	2	90	180
127	22/5232	0	60	0	4	0	1	0	3	20	60	2	5	10	1	10	10
128	23/3082	0	84	0	8	0	1	0	2	80	160	2	30	60	2	30	60
129	23/5665	0	62	0	4	0	2	0	1	5	5	2	90	180	2	50	100
130	23/4818	1	53	0	6	2	4	1	1	100	100	0	0	0	2	70	140
131	22/4009	0	70	0	6	2	4	1	2	5	10	2	50	100			0
132	23/3764	0	74	0	4	0	1	0	1	5	5	1	15	15			0
133	25/0209	0	57	0		1	4	0	1	1	1	3	90	270	1	40	40
134	24/3165	0	75	0	5	0	4	0	2	100	200	2	100	200	1	100	100
135	23/1274	0	73	0	6	1	3	0	3	5	15	2	50	100	1	100	100	1	0
136	23/4298	0	73	1	5	0	4	0	2	5	10	2	50	100	3	50	150
137	24/1610	0	67	0	4	0	1	0	2	15	30	2	80	160	1.5	25	37.5	0	1
138	24/5745	0	67	1	4	0	1	0	1	5	5	2	70	140	1	10	10
139	22/5186	0	77	0	4	0	1	0	0	0	0	2	30	60	1	80	80	0	0
140	23/3988	0	78	1	5	0	4	0	0	0	0	2	100	200	1	100	100
141	22/5185	1	74	0	4	0	1	0	2	95	190	0	0	0	1	20	20
142	24/0601	1	76	0	6	1	4	0	0	0	0	2	60	120	1	50	50
143	24/3376	0	88	0	6	2	3	1	0	0	0	1.5	25	37.5	1	100	100
144	24/5748	0	78	0	4	0	2	0	1	5	5	1	15	15	0	0	0
145	22/3806	0	47	0	4	0	1	0	2	5	10	3	70	210	1	90	90
146	23/3365	1	83	0	6	2	4	1	2	40	80	0	0	0	1	40	40
147	24/2919	0	70	0	4	0	1	0	1	5	5	2	80	160	0.5	80	40
148	23/ˇ315	1	66	0	5	0	4	0	2	5	10	3	90	270	1	30	30	0	0
149	23/4486	1	66	1	5	0	4	0	3	10	30	3	50	150	2	100	200		1
150	24/3340	1	67	1	4	0	1	0	2	5	10	1	30	30	1	80	80
151	24/5045	1	67	1	5	0	4	0	2	5	10	2	30	60	1	80	80
152	25/0311	0	83	0	4	0	1	0	1	70	70	0	0	0	1	10	10
153	24/2411	0	65	0	4	0	2	0	2	50	100	2	60	120	1	90	90
154	24/2490	0	65	0	6	1	2	0	1	30	30	2	30	60	1	60	60
155	23/5108	1	63	0	4	0	1	0	1	80	80	1	7.5	7.5	2	50	100	0	1
156	24/1530	1	64	1	4	0	1	0	1	7.5	7.5	1	3.5	3.5	1		0
157	24/3451	1	64	1	4	0	1	0	1	20	20	2	5	10	1		0
158	25/0349	1	65	1	4	0	1	0	1	100	100	3	1	3	1	50	50
159	23/3388	1	57	0	4	0	1	0	2	20	40	1	2	2	2	30	60
160	24/4901	0	65	0	5	0	4	0	2	20	40	3	85	255	2	100	200
161	23/1340	1	83	0	6	2	4	1	0	0	0	2	20	40	2	70	140
162	23/3963	0	66	0	6	2	4	1	0	0	0	0	0	0	1	100	100	0	0
163	23/4673	0	66	1	6	2	4	1	1	10	10	1	10	10	2	70	140
164	23/5791	0	66	1	6	2	4	1	0	0	0	1	70	70	3	75	225
165	24/0066	0	67	1	6	2	4	1	0	0	0	0	0	0	2	100	200
166	22/4435	0	64	0	5	0	4	0	3	70	210	3	20	60	2	40	80
167	24/1070	0	75	0	6	2	4	1	1	10	10	2	30	60
168	24/1587	0	78	0		0	4	0	1	10	10	1	15	15	2	80	160	0	1
169	24/5691	0	78	1	5	0	4	0	2	20	40	3	90	270	2	80	160
170	24/3948	0	73	0	4	0	1	0	2	50	100	1	10	10	2	80	160
171	23/0753	0	62	0	6	2	4	0	2	5	10	0	0	0	1	30	30
172	23/3763	0	73	0	5	0	3	0	3	5	15	2	40	80	1	60	60
173	23/1860	0	70	0	4	0	1	0	2	10	20	1	20	20	1	5	5
174	24/0863	1	86	0	5	0	4	0	2	80	160	3	90	270	1.5	60	90
175	24/1863	0	54	0	6	2	4	0	0	0	0	0	0	0	3	80	240
176	24/0941	1	40	0	4	0	1	0	1	5	5	1	80	80	0.5	50	25	0	0
177	24/1613	0	40	1	4	0	2	0	1	3	3	2	80	160	0.5	30	15
178	24/3104	0	61	1	6	1	1	0	1	5	5	2.5	80	200	1	90	90
179	23/0027	0	60	0	5	0	4	0	2	20	40	1	50	50	2	80	160	0	0
180	24/4949	0	61	1	6	1	2	0	2	5	10	2	75	150	2	100	200
181	24/5025	0	61	1	6	1	3	0	3	5	15	3	85	255	2	90	180
182	23/5244	1	82	0	5	0	4	0	2	10	20	2	60	120	1	100	100
183	22/4907	1	81	0	5	0	4	0	3	15	45	2	10	20	2	80	160	0	1
184	24/1584	1	83	1	5	0	4	0	1	2	2	1	50	50	1	80	80
185	24/3210	0	65	0	5	0	4	0	1	5	5	3	80	240	2	30	60
186	23/1710	0	67	0	4	0	2	0	1	10	10	3	5	15	2	20	40
187	22/3832	0	72	0	6	1	2	0	2	50	100	0	0	0			0	0	0
188	24/2425	0	74	1	6	1	4	0	1	20	20	1	5	5	1	30	30
189	24/3613	0	74	1	6	1	4	0	1	20	20	1	10	10	1.5	70	105
190	24/4996	0	74	1	6	1	4	0	0	0	0	2.5	90	225	2.5	100	250
191	25/0100	0	75	1	6	1	3	0	2	30	60	2	50	100	2	20	40
192	23/5811	0	67	0	4	0	2	0	1	2	2	3	100	300	1	70	70
193	23/1881	0	44	0	4	0	1	0	2	10	20	2	100	200	1	100	100
194	23/5821	1	73	0	6	1	4	1	1	25	25	2	20	40			0
195	22/4662	1	74	0	4	0	1	0	1	50	50	1	40	40	1	20	20	0	0
196	23/0442	1	75	1	4	0	1	0	2	5	10	2	100	200	1	10	10
197	24/0210	0	91	0	6	2	4	1	0	0	0	2	20	40	2	80	160
198	23/3386	0	72	0	4	0	1	0	2	25	50	3	2	6	1	5	5
199	22/5251	0	72	0	6	1	4	0	0	0	0	1	20	20	1	50	50
200	23/0025	0	72	0	4	0	1	0	2	50	100	2	5	10	1	50	50
201	24/1884	0	78	0	6	1	4	0	1	80	80	2	60	120	1	80	80
202	24/2349	0	82	0	4	0	1	0	2	70	140	3	80	240	1	5	5
203	25/0425	0	77	0	4	0	1	0	1	70	70	2	50	100	0	0	0
204	24/5169	1	88	0	5	0	4	0	2	10	20	2.5	80	200	1	80	80
205	24/2885	0	76	0		0	2	0	2	20	40	2	60	120	1	15	15
206	23/0811	0	64	0	4	0	2	0	3	15	45	2	80	160	1	15	15
207	22/4298	0	70	0	6	1	4	0	0	0	0	3	100	300			0
208	23/0024	1	66	0		0	1	0	2	20	40	0	0	0	2	40	80
209	24/0008	0	85	0	5	0	4	0	0	0	0	0	0	0	0	0	0
210	23/0899	1	70	0	4	0	1	0	3	20	60	2	10	20	1	60	60
211	22/3783	0	84	0	4	0	1	0	2	5	10	2	70	140	2.5	100	250	0	0
212	23/3385	0	85	1	4	0	1	0	0	0	0	2	30	60	1	60	60
213	24/5124	0	86	1	4	0	1	0	2	5	10	2	60	120	1	90	90
214	23/2029	0	52	1	5	0	3	0	2	5	10	2	50	100	2	50	100		0
215	23/3278	0	52	1	4	0	1	0	2	5	10	2	1	2	2	30	60		1
216	24/0627	0	53	1	4	0	1	0	2	10	20	1	70	70	2	50	100
217	24/4143	0	53	0	4	0	1	0	2	10	20	0	0	0	2	80	160
218	23/3174	0	54	0	4	0	1	0	2	50	100	2	5	10			0
219	23/3350	1	68	0	4	0	1	0	2	5	10	2	80	160	1	70	70	0	0
220	24/2410	1	69	1	4	0	1	0	2	60	120	3	50	150	2	30	60		1
221	24/4361	1	69	1	4	0	1	0	2	5	10	1	80	80	1.5	50	75
222	23/4881	1	67	0	4	0	1	0	2	80	160	1	10	10	1	2	2
223	24/5639	0	62	0	6	1	4	1	1	5	5	3	90	270	1	40	40
224	24/3303	0	67	0		0	2	0	2	60	120	2	20	40	1.5	100	150
225	24/1195	1	75	0	4	0	1	0	1	10	10	1	1	1			0
226	23/3990	0	63	0	4	0	2	0	1	5	5	3	100	300	2	40	80
227	23/0262	0	79	0	4	0	1	0	2	60	120	0	0	0	1	20	20
228	24/4384	0	64	0	6	4	2	1	0	0	0	0	0	0	2	100	200
229	24/2740	1	87	0	6	1	2	0	1	10	10	1	70	70	1.5		0
230	23/4671	0	83	0	6	2	4	1	2	70	140	0	0	0	2	100	200
231	24/0038	0	61	0	6	2	3	1	0	0	0	3	60	180	1	90	90
232	23/4188	0	77	0	6	2	4	1	2	50	100	2	5	10	2	70	140
233	24/5343	1	83	0	4	0	1	0	2	60	120	3	20	60	2	30	60
234	24/0107	0	68	0	4	0	2	0	2	80	160	2	5	10			0
235	23/1479	0	77	0	4	0	2	0	2	5	10	1	30	30	1	100	100
236	24/4144	0	84	0	4	0	2	0	2	90	180	3	80	240	1.5	50	75
237	24/3600	1	84	0		1	2	0	1	20	20	1	30	30	1	30	30
238	23/5166	0	63	0	4	0	1	0	2	10	20	0	0	0	1	70	70
239	22/3847	0	76	0	4	0	1	0	3	10	30	2	10	20	1.5	50	75	0	0
240	23/0729	0	77	1	6	1	4	0	0	0	0	2	80	160	2	50	100		0
241	23/3564	0	77	1	6	2	4	0	2	40	80	2	50	100			0		1
242	24/4866	0	78	1	6	4	4	0	1	5	5	1	80	80	1	80	80
243	23/3645	0	68	0	5	0	3	0	0	0	0	2	60	120	2	60	120	0	0
244	24/0179	0	69	1	5	0	3	0	0	0	0	2	60	120	2	90	180
